# Supplementary material for: Additive effects on the energy barrier for synaptic vesicle fusion cause supralinear effects on the vesicle fusion rate
Source: eLife. 2015 Apr 14;4:e05531. doi: 10.7554/eLife.05531 (PMC4426983; doi:10.7554/eLife.05531)
Supplement: Source code 1. — Custom software to analyze HS-induced postsynaptic currents written in MATLAB (only compatible with MATLAB R2013 or older). Instructions for how to use the program are in the readme file. Use on a Mac or Linux system requires specification of the location of the poi_library when asked for by the program. DOI: http://dx.doi.org/10.7554/eLife.05531.031 [file elife05531s008.zip]

Archive with 80 entries (78 files):
- DnRstate_model.m
- ReadMe.txt
- Rstate_model.m
- Rstate_model_fixedPars.m
- abfload.m
- appendSucroseLog.m
- conversion/applyUserConversion.m
- conversion/createDataStructDefinition.m
- conversion/extractSucrosePulses.m
- conversion/verifyDataStructure.m
- cost_DnRstate_model.m
- cost_Rstate_model.m
- cost_ves_state_model.m
- dependencies/ArthursCmap.m
- dependencies/abfload.m
- dependencies/getLineNumber.m
- dependencies/mergeSettingsStructures.m
- dependencies/poi_library/
- dependencies/poi_library/LICENSE
- dependencies/poi_library/dom4j-1.6.1.jar
- dependencies/poi_library/poi-3.8-20120326.jar
- dependencies/poi_library/poi-ooxml-3.8-20120326.jar
- dependencies/poi_library/poi-ooxml-schemas-3.8-20120326.jar
- dependencies/poi_library/poi_library/
- dependencies/poi_library/stax-api-1.0.1.jar
- dependencies/poi_library/xmlbeans-2.3.0.jar
- dependencies/progressbarUltra.m
- dependencies/xlwrite.m
- doc/conversion.html
- doc/dataStruct.png
- doc/exploreGUI.png
- doc/export.html
- doc/exportTable.png
- doc/eyringEquation.png
- doc/fitQuality.png
- doc/fittingInput.png
- doc/index.html
- doc/initialGUI.png
- doc/intro.html
- doc/k2vsTime.png
- doc/license.html
- doc/loadingDoneGUI.png
- doc/log.png
- doc/model.png
- doc/navigation.html
- doc/preferences.png
- doc/theory.html
- doc/usage.html
- doc/weightedSSE.png
- doc/weightingFunction.png
- enableDisableFig.m
- export2XL.m
- exportFitData.m
- fitDiscovery_GUI.fig
- fitDiscovery_GUI.m
- fit_DnRsucrose.m
- fit_refill_phase.m
- fit_sucrose.m
- license.txt
- load_data.m
- log_sucrose.log
- makeBarPlotSucrose.m
- modData.m
- pvpmod.m
- simulate_sucrose.m
- simulate_sucrose_fixedPars.m
- sucroseWeightedFit.m
- sucrose_GUI_v2.fig
- sucrose_GUI_v2.m
- sucrose_onset_estimate.m
- sucrose_parameters.fig
- sucrose_parameters.m
- sucrose_preferences.fig
- sucrose_preferences.m
- sucrose_review.fig
- sucrose_review.m
- sucrose_sigmoid.m
- sucrose_stats.fig
- sucrose_stats.m
- ves_state_model.m
