# Supplementary material for: Additive effects on the energy barrier for synaptic vesicle fusion cause supralinear effects on the vesicle fusion rate
Source: eLife. 2015 Apr 14;4:e05531. doi: 10.7554/eLife.05531 (PMC4426983; doi:10.7554/eLife.05531)
Supplement: Source code 1. — Custom software to analyze HS-induced postsynaptic currents written in MATLAB (only compatible with MATLAB R2013 or older). Instructions for how to use the program are in the readme file. Use on a Mac or Linux system requires specification of the location of the poi_library when asked for by the program. DOI: http://dx.doi.org/10.7554/eLife.05531.031 [file elife05531s008.zip › DnRstate_model.m]

function dVes_states = DnRstate_model(t,states,par,time,k2,fixedPars)

% D-state is finite in this version of the model

k2IP = interp1q(time,k2,t); 

k_1 = par(1);
%k_min1 = par(2);
k_min1 = fixedPars(1);

dVes_states = [-k_1.*states(1) + k_min1*states(2);
                 -(k_min1 + k2IP)*states(2) + k_1.*states(1)];

end
