# Supplementary material for: Additive effects on the energy barrier for synaptic vesicle fusion cause supralinear effects on the vesicle fusion rate
Source: eLife. 2015 Apr 14;4:e05531. doi: 10.7554/eLife.05531 (PMC4426983; doi:10.7554/eLife.05531)
Supplement: Source code 1. — Custom software to analyze HS-induced postsynaptic currents written in MATLAB (only compatible with MATLAB R2013 or older). Instructions for how to use the program are in the readme file. Use on a Mac or Linux system requires specification of the location of the poi_library when asked for by the program. DOI: http://dx.doi.org/10.7554/eLife.05531.031 [file elife05531s008.zip › ReadMe.txt]

Sucrose Analysis v0.7

To install, extract the archive on a local disk to a folder called SucroseAnalysis and add the main folder and subfolders to the path using "Set path". The program can be started by running the sucrose_GUI_v2.m file. Help and documentation can be found in the main interface under the Help menu.

For Mac OSX and Linux the location of the poi_library (included in archive) needs to be specified in the software when asked. This is only required for exporting of data to Excel on those platforms.
