# Supplementary material for: Additive effects on the energy barrier for synaptic vesicle fusion cause supralinear effects on the vesicle fusion rate
Source: eLife. 2015 Apr 14;4:e05531. doi: 10.7554/eLife.05531 (PMC4426983; doi:10.7554/eLife.05531)
Supplement: Source code 1. — Custom software to analyze HS-induced postsynaptic currents written in MATLAB (only compatible with MATLAB R2013 or older). Instructions for how to use the program are in the readme file. Use on a Mac or Linux system requires specification of the location of the poi_library when asked for by the program. DOI: http://dx.doi.org/10.7554/eLife.05531.031 [file elife05531s008.zip › Rstate_model.m]

function dVes_states = Rstate_model(t,states,par,time,k2)

% D-state is infinite in this version of the model

k2IP = interp1q(time,k2,t); 

k_1 = par(1);
k_min1 = par(2);
D = 1e3; %par(3);

dVes_states = -(k_min1 + k2IP)*states(1) + k_1.*D;

end
