# Supplementary material for: Additive effects on the energy barrier for synaptic vesicle fusion cause supralinear effects on the vesicle fusion rate
Source: eLife. 2015 Apr 14;4:e05531. doi: 10.7554/eLife.05531 (PMC4426983; doi:10.7554/eLife.05531)
Supplement: Source code 1. — Custom software to analyze HS-induced postsynaptic currents written in MATLAB (only compatible with MATLAB R2013 or older). Instructions for how to use the program are in the readme file. Use on a Mac or Linux system requires specification of the location of the poi_library when asked for by the program. DOI: http://dx.doi.org/10.7554/eLife.05531.031 [file elife05531s008.zip › conversion/createDataStructDefinition.m]

function [dataStruct] = createDataStructDefinition(fcv)
%CREATEDATASTRUCTUREDEFINITION This function creates an empty data
%structure depending on the file container version supplied via fcv.
%
%See also: sucrose_GUI_v2.m, extractSucrosePulses.m

%{
    This switch holds the definitions of the data structure for each file
    container version from 3.1 onwards. In future releases, the number of
    cases may increase to provide for extensions in the analysis software.
%}
switch(fcv)
    case {3.1, 3.2, 3.3}
        %create an empty data structure for storage in file container
        %version (fcv) 3.1, 3.2 and 3.3
        dataStruct = struct('filename', [],...
            'linkedFile', [],...
            'pathname', [],...
            'groupname', [],...
            'genotype', [],...
            'concentration', [],...
            'rawdata', [],...
            'nrOfBlocks', [],...
            'sample_int', [],...
            'filters', [],...
            'gain', [],...
            'blockAnalysis', []);
        %add the sub-structure for the filters
        filters = struct('blck_fltrs', []);
        
        %blockAnalysis is a sub-structure generated by the fitting process,
        %so it doesn't need to be fully defined at this stage.
        
        %put it all together and return
        dataStruct.filters = filters;
    case {3.4}
        %create an empty data structure for storage in file container
        %version (fcv) 3.4
        dataStruct = struct('filename', [],...
            'linkedFile', [],...
            'pathname', [],...
            'groupname', [],...
            'genotype', [],...
            'concentration', [],...
            'rawdata', [],...
            'rawdataCorr', [],...
            'nrOfBlocks', [],...
            'sample_int', [],...
            'filters', [],...
            'gain', [],...
            'blockAnalysis', []);
        %add the sub-structure for the filters
        filters = struct('blck_fltrs', []);
        
        %blockAnalysis is a sub-structure generated by the fitting process,
        %so it doesn't need to be fully defined at this stage.
        
        %put it all together and return
        dataStruct.filters = filters;
    otherwise
        %unsupported file container version, return an empty structure
        dataStruct = [];
end


end
