# Supplementary material for: Additive effects on the energy barrier for synaptic vesicle fusion cause supralinear effects on the vesicle fusion rate
Source: eLife. 2015 Apr 14;4:e05531. doi: 10.7554/eLife.05531 (PMC4426983; doi:10.7554/eLife.05531)
Supplement: Source code 1. — Custom software to analyze HS-induced postsynaptic currents written in MATLAB (only compatible with MATLAB R2013 or older). Instructions for how to use the program are in the readme file. Use on a Mac or Linux system requires specification of the location of the poi_library when asked for by the program. DOI: http://dx.doi.org/10.7554/eLife.05531.031 [file elife05531s008.zip › dependencies/getLineNumber.m]

function [str_out] = getLineNumber()
    %This function returns a string with info on the calling function
    %
    %Usage: str_out = getLineNumber
    %
    %str_out: string indicating the file and line number
    
    stack = dbstack;
    str_out = [stack(2).file ' @line ' num2str(stack(2).line) ': '];
end
