# Supplementary material for: Additive effects on the energy barrier for synaptic vesicle fusion cause supralinear effects on the vesicle fusion rate
Source: eLife. 2015 Apr 14;4:e05531. doi: 10.7554/eLife.05531 (PMC4426983; doi:10.7554/eLife.05531)
Supplement: Source code 1. — Custom software to analyze HS-induced postsynaptic currents written in MATLAB (only compatible with MATLAB R2013 or older). Instructions for how to use the program are in the readme file. Use on a Mac or Linux system requires specification of the location of the poi_library when asked for by the program. DOI: http://dx.doi.org/10.7554/eLife.05531.031 [file elife05531s008.zip › fit_refill_phase.m]

function k1 = fit_refill_phase(time_fit, EPSC_fit)

options = fitoptions('Method','NonlinearLeastSquares');
options.StartPoint = rand(1,2);
options.Lower = [-Inf,-Inf];
options.Upper = -options.Lower;

%Fit the last 2 seconds of the refill phase - ask user input
refill_fit = fit(time_fit(end-2e4:end)',EPSC_fit(end-2e4:end),'exp1',options);

k1 = -refill_fit.b;

end
