# Supplementary material for: Additive effects on the energy barrier for synaptic vesicle fusion cause supralinear effects on the vesicle fusion rate
Source: eLife. 2015 Apr 14;4:e05531. doi: 10.7554/eLife.05531 (PMC4426983; doi:10.7554/eLife.05531)
Supplement: Source code 1. — Custom software to analyze HS-induced postsynaptic currents written in MATLAB (only compatible with MATLAB R2013 or older). Instructions for how to use the program are in the readme file. Use on a Mac or Linux system requires specification of the location of the poi_library when asked for by the program. DOI: http://dx.doi.org/10.7554/eLife.05531.031 [file elife05531s008.zip › load_data.m]

function [time, EPSC] = load_data()

[filename, pathname] = uigetfile(...
    {'*.abf', 'Axon Binary File (*.abf)'; ...
    '*.atf', 'Axon Text File (*.atf)'; ... 
    '*.*', 'All Files (*.*)'}, ...
    'Open Axon file');

[data si] = abfload([pathname filename], 'a', 'a'); 
time = (si/1e6)*(0:length(data(:,1))-1); 
EPSC = data(:,1); 

end
