# Supplementary material for: Additive effects on the energy barrier for synaptic vesicle fusion cause supralinear effects on the vesicle fusion rate
Source: eLife. 2015 Apr 14;4:e05531. doi: 10.7554/eLife.05531 (PMC4426983; doi:10.7554/eLife.05531)
Supplement: Source code 1. — Custom software to analyze HS-induced postsynaptic currents written in MATLAB (only compatible with MATLAB R2013 or older). Instructions for how to use the program are in the readme file. Use on a Mac or Linux system requires specification of the location of the poi_library when asked for by the program. DOI: http://dx.doi.org/10.7554/eLife.05531.031 [file elife05531s008.zip › pvpmod.m]

function pvpmod(x)
% PVPMOD             - evaluate parameter/value pairs
% pvpmod(x) assigns the value x(i+1) to the parameter defined by the
% string x(i) in the calling workspace. This is useful to evaluate 
% <varargin> contents in an mfile, e.g. to change default settings 
% of any variable initialized before pvpmod(x) is called.
%
% (c) U. Egert 1998

%############################################
% this loop is assigns the parameter/value pairs in x to the calling
% workspace.

if ~isempty(x)
   for i = 1:2:size(x,2)
      assignin('caller', x{i}, x{i+1});
   end;
end;

%############################################
