# Supplementary material for: Additive effects on the energy barrier for synaptic vesicle fusion cause supralinear effects on the vesicle fusion rate
Source: eLife. 2015 Apr 14;4:e05531. doi: 10.7554/eLife.05531 (PMC4426983; doi:10.7554/eLife.05531)
Supplement: Source code 1. — Custom software to analyze HS-induced postsynaptic currents written in MATLAB (only compatible with MATLAB R2013 or older). Instructions for how to use the program are in the readme file. Use on a Mac or Linux system requires specification of the location of the poi_library when asked for by the program. DOI: http://dx.doi.org/10.7554/eLife.05531.031 [file elife05531s008.zip › simulate_sucrose_fixedPars.m]

function [time, release, varargout] = simulate_sucrose_fixedPars(time,IC_states,par,k2)

if numel(IC_states) == 1
    [t,ves_states] = ode45(@(t,states)Rstate_model_fixedPars(t,states,par,time,k2),...
        [time(1) time(end)],IC_states);
elseif numel(IC_states) == 2
    [t,ves_states] = ode45(@(t,states)DnRstate_model(t,states,par,time,k2),...
        [time(1) time(end)],IC_states);
end

ves_states = interp1q(t,ves_states,time');
release = -ves_states(:,end).*k2; %-k2*R

if nargout == 3
    varargout{1} = ves_states;
end

end
