# Supplementary material for: Additive effects on the energy barrier for synaptic vesicle fusion cause supralinear effects on the vesicle fusion rate
Source: eLife. 2015 Apr 14;4:e05531. doi: 10.7554/eLife.05531 (PMC4426983; doi:10.7554/eLife.05531)
Supplement: Source code 1. — Custom software to analyze HS-induced postsynaptic currents written in MATLAB (only compatible with MATLAB R2013 or older). Instructions for how to use the program are in the readme file. Use on a Mac or Linux system requires specification of the location of the poi_library when asked for by the program. DOI: http://dx.doi.org/10.7554/eLife.05531.031 [file elife05531s008.zip › sucrose_onset_estimate.m]

function onset_idx = sucrose_onset_estimate(time, EPSC)

%Hardcoded: spacing of linearFit indices and location of onset_idx based on
%linear fit

%baseline = mean(EPSC(1:1e3)); %Baseline over first 100ms
%EPSC = EPSC - baseline;
EPSC_peak = min(EPSC);
idx_linearFit = find(EPSC < EPSC_peak/2, 1);
idx_linearFit = [idx_linearFit-1e3 idx_linearFit idx_linearFit+1e3];

time_linearFit = time(idx_linearFit);
EPSC_linearFit = EPSC(idx_linearFit)';

p = polyfit(time_linearFit, EPSC_linearFit, 1);

onset_idx = find(time >= roots(p) - 0.15,1);

end
