# Supplementary material for: Additive effects on the energy barrier for synaptic vesicle fusion cause supralinear effects on the vesicle fusion rate
Source: eLife. 2015 Apr 14;4:e05531. doi: 10.7554/eLife.05531 (PMC4426983; doi:10.7554/eLife.05531)
Supplement: Source code 1. — Custom software to analyze HS-induced postsynaptic currents written in MATLAB (only compatible with MATLAB R2013 or older). Instructions for how to use the program are in the readme file. Use on a Mac or Linux system requires specification of the location of the poi_library when asked for by the program. DOI: http://dx.doi.org/10.7554/eLife.05531.031 [file elife05531s008.zip › sucrose_sigmoid.m]

function k2 = sucrose_sigmoid(time,t_start,t_end,k_20,k_2max,t_delay,tau_onset,tau_decay)

k2 = zeros(length(time),1);

start_idx = find(time >= t_start, 1);
end_idx = find(time >= t_end, 1);

k2(1:start_idx) = k_20;
k2(start_idx:end_idx) = k_2max*exp(-exp( -(time(start_idx:end_idx)-t_start-t_delay)/tau_onset ));
k2(end_idx:end) = k_2max*exp(-exp( -(t_end-t_start-t_delay)/tau_onset)).*exp(-(time(end_idx:end)-t_end)/tau_decay);

end
