# Supplementary material for: Additive effects on the energy barrier for synaptic vesicle fusion cause supralinear effects on the vesicle fusion rate
Source: eLife. 2015 Apr 14;4:e05531. doi: 10.7554/eLife.05531 (PMC4426983; doi:10.7554/eLife.05531)
Supplement: Source code 1. — Custom software to analyze HS-induced postsynaptic currents written in MATLAB (only compatible with MATLAB R2013 or older). Instructions for how to use the program are in the readme file. Use on a Mac or Linux system requires specification of the location of the poi_library when asked for by the program. DOI: http://dx.doi.org/10.7554/eLife.05531.031 [file elife05531s008.zip › ves_state_model.m]

function [dVes_states] = ves_state_model(t,states,par,time,k2)
%VES_STATE_MODEL function for calculating the vesicle states
%   

k2IP = interp1q(time,k2,t); 

%apply the parameters
k_1 = par(1);
k_min1 = par(2);
D = par(end);

if numel(states) == 2
    D = -k_1.*states(1) + k_min1*states(2);
    R = -(k_min1 + k2IP)*states(2) + k_1.*states(1);
    dVes_states = [D; R];
else
    R = -(k_min1 + k2IP)*states(1) + k_1.*D;
    dVes_states = R;
end

end
